# Supplementary material for: Cross-Scanner Harmonization of AI/DL Accelerated Quantitative Bi-Parametric Prostate MRI
Source: Sensors (Basel). 2025 Sep 19;25(18):5858. doi: 10.3390/s25185858 (PMC12473519; doi:10.3390/s25185858)
Supplement: Supplementary file 1 [file sensors-25-05858-s001.zip]

Archive with 1 entries (1 files):
- sensors-3832095-supplementary.pdf
